# Supplementary material for: The netrin receptor UNC-40/DCC assembles a postsynaptic scaffold and sets the synaptic content of GABAA receptors
Source: Nat Commun. 2020 May 29;11:2674. doi: 10.1038/s41467-020-16473-5 (PMC7260190; doi:10.1038/s41467-020-16473-5)
Supplement: Supplementary file 4 — Supplementary Data 1 [file 41467_2020_16473_MOESM4_ESM.xlsx]

## Sheet: Sheet1
Strain	Genotype
VC1288	frm-3(gk585)
MT397	lin-2(n397)
MT105	lin-2(n105)
CB1309	lin-2(e1309)
EN2683	unc-40(e1430), 2x outcrossed
EN457	kr457[unc-40_delP3]
EN296	kr296[unc-49-tagRFP-T]
EN208	kr208[unc-29-tagRFP-T]
EN378	kr378[unc-49-pHluorin]
EN392	kr392[unc-49-wrmscarlet]
EN3539	kr296[unc-49-tagRFP-T]; frm-3(kr319)
EN3700	kr296[unc-49-tagRFP-T]; lin-2(kr357)
EN3500	kr296[unc-49-tagRFP-T]; juIs1[Punc-25::snb-1-GFP+lin-15(+)]
EN3764	kr296[unc-49-tagRFP-T]; juIs1[Punc-25::snb-1-GFP+lin-15(+)]; frm-3(gk585)
EN3551	kr296[unc-49-tagRFP-T]; frm-3(gk585)
EN3911	krSi62(Pmyo-3::lin-2a-sfGFP)
EN7145	kr296[unc-49-tagRFP-T]; lin-2(n397)
EN3552	kr296[unc-49-tagRFP-T]; lin-2(e1309)
EN7198	krSi62(Pmyo-3::lin-2a-sfGFP); kr296[unc-49-tagRFP-T]; lin-2(n397)
EN7190	krSi61(Pmyo-3::lin-2b-sfGFP) ; kr296[unc-49-tagRFP-T]; lin-2(n397)
EN3921	krSi30[Pmyo-3::sfGFP-lin-2a];krIs67(Punc-47::snb-1-BFP);kr296[unc-49-tagRFP-T]
EN4000	krSi31[Pmyo-3::frm-3a-sfGFP]; krSi35[Pmyo-3::lin-2a-sfGFP]
EN7057	krSi35[[Pmyo-3::tag-RFP-lin-2a]; krSi10[Pmyo-3::nlg-1-sfGFP]
EN3882	kr378[unc-49-pHluorin]; krIs67[Punc-47::snb-1-BFP]
EN3891	kr378[unc-49-pHluorin]; krIs67[Punc-47::snb-1-BFP]; nlg-1(ok259)
EN3923	kr296[unc-49-tagRFP-T];krIs67[Punc-47::snb-1-BFP];krSi61[Pmyo-3 ::sfGFP-frm-3b]
EN3994	kr296[unc-49-tagRFP-T];krIs67[Punc-47::snb-1-BFP];krSi61[Pmyo-3 ::sfGFP-frm-3b]; nlg-1(ok259)
EN7013	kr296[unc-49-tagRFP-T]; krIs67[Punc-47::snb-1-BFP]; krSi30[Pmyo-3 ::lin-2a-sfGFP]; nlg-1(ok259)
EN3879	kr296[unc-49-tagRFP-T]; krSi10[Pmyo-3::nlg-1-sfGFP]; frm-3(gk585)
EN7269	kr296[unc-49-tagRFP-T]; krSi10[Pmyo-3::nlg-1-sfGFP]; lin-2(n397)
EN7052	kr378[unc-49-pHluorin]; krSi35[Pmyo-3::tagRFP-lin-2a]
EN7056	unc-40(e1430); kr378[unc-49-pHluorin]; krSi35[Pmyo-3::tagRFP-lin-2a]
EN7177	kr296[unc-49-tagRFP-T]; krSi61[Pmyo-3::frm-3b-sfGFP]
EN7325	unc-40(e1430);kr296[unc-49-tagRFP-T];krSi61[Pmyo-3 ::frm-3b-sfGFP]
EN7190	kr296[unc-49-tagRFP-T]; krSi61[Pmyo-3::frm-3b-sfGFP]; lin-2(n397)
EN7171	kr296[unc-49-tagRFP-T];krSi32[Pmyo-3::frm-3(1-412aa)-sfGFP];lin-2(n397)
EN7262	krSi11[Pmyo-3::unc-40-RFP]; krSi61[Pmyo-3::frm-3b-sfGFP]
EN7263	krSi11[Pmyo-3::unc-40-RFP]; frm-3(gk585)
EN3972	unc-40(e1430);kr296[unc-49-tagRFP-T];krSi61[Pmyo-3::frm-3b-sfGFP]; frm-3(gk585)
EN7473	krEx1326[Pmyo-3::myr::unc-40icd-BFP];unc-40(e1430);kr296[unc-49-tagRFP-T]; krSi61[Pmyo-3::frm-3b-sfGFP]; frm-3(gk585)
EN3912	krSi31[Pmyo-3::frm-3a::sfGFP]; unc-49[kr296::tagRFP]; frm-3(gk585)
EN7191	krSi61[Pmyo-3::frm-3b::sfGFP]; unc-49[kr296::tagRFP]; frm-3(gk585)
EN3913	krSi32[Pmyo-3::frm-3(1-412aa)::sfGFP]; unc-49[kr296::tagRFP]; frm-3(gk585)
EN3914	krSi33[Pmyo-3::frm-3(1-318aa)::sfGFP];unc-49[kr296::tagRFP];frm-3(gk585)
EN7272	kr296[unc-49-tagRFP-T];krSi65[Pmyo-3::frm-3b(413-1068aa)::sfGFP]; frm-3(gk585)
EN7321	unc-40(e1430);krSi11[Pmyo-3::unc-40-RFP];krSi32[Pmyo-3::frm-3(1-412aa)::sfGFP]; frm-3(gk585)
EN7632	krSi11[Pmyo-3::unc-40-RFP];krSi41[Pmyo-3::frm-3(1-318aa)-sfGFP];frm-3(gk585)
EN7612	kr457[unc-40_delP3];kr296[unc-49-tagRFP-T];krSi32[Pmyo-3::frm-3(1-412aa)::sfGFP]
EN4001	krSi34[Phim-4::cor-1-BFP]; kr296[unc-49-tagRFP-T]; juIs1[Punc-25::snb-1-gfp]
EN7020	krSi34[Phim-4::cor-1-BFP]; kr296[unc-49-tagRFP-T]; juIs1[Punc-25::snb-1-gfp];frm-3(gk585)
EN7108	krSi34[Phim-4::cor-1-BFP];unc-40(e1430);kr296[unc-49-tagRFP-T]; juIs1[Punc-25::snb-1-gfp]
EN7730	krSi34[Phim-4::cor-1-BFP];unc-40(kr457);kr296[unc-49-tagRFP-T]; juIs1[Punc-25::snb-1-gfp]
EN7515	kr378[unc-49-pHluorin];kr102[Pmyo-3::RFP-unc-40_delP3]
EN7645	unc-40(e1430);kr378[unc-49-pHluorin];kr102[Pmyo-3::RFP-unc-40_delP3]
RP127	trIs25[Phim-4::mb-yfp, rgef-1::dsred2, rol-6(su1006)]
EN3164	unc-40(e1430);trIs25[Phim-4::mb-yfp, rgef-1::dsred2, rol-6(su1006)]
EN7320	unc-40(kr457);trIs25[Phim-4::mb-yfp, rgef-1::dsred2, rol-6(su1006)]
ZB154	zdIs5[Pmec-4::gfp] 4
EN7625	zdIs5[Pmec-4::gfp]; unc-40(e1430)
EN7633	zdIs5[Pmec-4::gfp]; unc-40(kr457)
EN3880	kr296[unc-49-tagRFP-T]; krSi10[Pmyo-3 ::nlg-1-sfGFP]; nlg-1(ok259)
EN3888	kr296[unc-49-tagRFP-T];krSi28[Pmyo-3 ::nlg-1_delPDZ-sfGFP];nlg-1(ok259)
EN7146	kr392[unc-49b-wrmscarlet]; lin-2(n397)
EN7125	krSi2[Punc-49::unc-49b-tagRFP];krSi32[Pmyo-3::frm-3(1-412aa)::sfGFP];unc-49(e407); frm-3(gk585)
EN7014	unc-40(e1430);kr296[unc-49-tagRFP-T]; krSi10[Pmyo-3::nlg-1-sfGFP]
EN7053	madd-4(ttTi103747);kr296[unc-49-tagRFP-T];krSi31[Pmyo-3::frm-3a::sfGFP];krIs67[Punc-47::snb-1-BFP]; frm-3(gk585)
EN7054	madd-4(tr185);kr296[unc-49-tagRFP-T];krSi31[Pmyo-3::frm-3a::sfGFP];krIs67[Punc-47::snb-1-BFP]; frm-3(gk585)
EN7055	madd-4(kr270);kr296[unc-49-tagRFP-T];krSi31[Pmyo-3::frm-3a::sfGFP];krIs67[Punc-47::snb-1-BFP]; frm-3(gk585)
EN7110	madd-4(kr270);kr296[unc-49-tagRFP-T];krSi30[Pmyo-3 ::sfGFP-lin-2a];krIs67[Punc-47::snb-1-BFP]
EN7113	madd-4(ttTi103747);kr296[unc-49-tagRFP-T];krSi30[Pmyo-3 ::sfGFP-lin-2a];krIs67[Punc-47::snb-1-BFP]
EN7172	madd-4(tr185);kr296[unc-49-tagRFP-T];krSi30[Pmyo-3 ::sfGFP-lin-2a];krIs67[Punc-47::snb-1-BFP]
EN7320	trIs25[Phim-4::mb-yfp, rgef-1::dsred2, rol-6(su1006)]; frm-3(gk585) 5
EN7059	kr208[unc-29-tagRFP-T]; krSi61[Pmyo-3::frm-3b::sfGFP]; frm-3(gk585)
EN7178	kr208[unc-29-tagRFP-T]; krSi30[Pmyo-3::sfGFP-lin-2a]
EN7110	madd-4(kr270) ;kr296[unc-49-tagRFP-T];krIs67[Punc-47::snb-1-bfp] ; krSi30[Pmyo-3 ::sfGFP-lin-2a];
EN7113	madd-4(ttTi103747) ;kr296[unc-49-tagRFP-T] ; krIs67[Punc-47::snb-1-bfp] ; krSi30[Pmyo-3 ::sfGFP-lin-2a];
EN7172	madd-4(tr185) ;kr296[unc-49-tagRFP-T] ;krIs67[Punc-47::snb-1-bfp] ; krSi30[Pmyo-3 ::sfGFP-lin-2a];
EN7362	kr208[unc-29-tagRFP-T] ; krSi30[Pmyo-3 ::sfGFP-lin-2a]; unc-49(e407)
EN7179	kr208[unc-29-tagRFP-T] ; krSi61[Pmyo-3::frm-3b::sfGFP] ; unc-49(e407)
EN7199	kr296[unc-49-tagRFP-T]; juIs1[Punc-25::snb-1-gfp]; nlg-1(ok259); lin-2(n397)
EN3766	kr296[unc-49-tagRFP-T]; juIs1[Punc-25::snb-1-gfp]; nlg-1(ok259)
EN3794	kr296[unc-49-tagRFP-T]; juIs1[Punc-25::snb-1-gfp];nlg-1(ok259) ;frm-3(n397)
EN7161	kr296[unc-49-tagRFP-T]; juIs1[Punc-25::snb-1-gfp]; lin-2(n397); frm-3(n397)
EN7812	zxIs3[Punc-47 ::ChR2(H134R) ::YFP; lin-15+]
EN7930	zxIs3[Punc-47 ::ChR2(H134R) ::YFP; lin-15(+)]; frm-3(gk585)
EN7931	zxIs3[Punc-47 ::ChR2(H134R) ::YFP; lin-15(+)]; lin-2(n397)
EN7905	unc-40(n324); kr296[unc-49-tagRFP-T]
EN7906	unc-40(e271); kr296[unc-49-tagRFP-T]
