# Supplementary material for: The netrin receptor UNC-40/DCC assembles a postsynaptic scaffold and sets the synaptic content of GABAA receptors
Source: Nat Commun. 2020 May 29;11:2674. doi: 10.1038/s41467-020-16473-5 (PMC7260190; doi:10.1038/s41467-020-16473-5)
Supplement: Supplementary file 5 — Supplementary Data 2 [file 41467_2020_16473_MOESM5_ESM.xlsx]

## Sheet: Sheet1
Plasmid	Description	Usage
pAV60	A MosTIC repair template containing left and right homology sequence of unc-49 genomic DNA and pHluorin.	Repair template for knock in of pHluorin to the N-terminus of UNC-49. This plasmid was used to create the kr378 allele.
pJTT03	A MosTIC repair template containing left and right homology sequence of unc-49 genomic DNA and tagRFP.	Repair template for knock in of RFP to the N-terminus of UNC-49. This plasmid was used to create the kr296 allele.
pOR02	A repair template containing left and right homology sequences of unc-49 genomic DNA and wrmscarlet-ZF1.	Repair template for knock in of wrmscarlet-ZF1 to TM3-4 intracellular loop of UNC-49. This plasmid was used to create the kr392 allele.
pBP94	Pmyo-3::nlg-1(delPDZB)-gfp::unc-54 3’UTR_CBunc-119	To express NLG-1_delPDZB-GFP in muscle cell by Mos single-copy insertion (MosSCI) targeting insertions at the cxTi10882 locus on the chromosome IV of C. elegans. This plasmid was used to create the krSi28 allele. 6
pMA122	Phsp16.41::peel-1	A negative selection plasmid that was co-injected with miniMos vectors for excluding chromosome arrays
pCFJ90	Pmyo-2::mCherry	Co-injection marker
pCFJ601	Peft-3::Mos1	A Mos1 transposase expression vector that was used for creating targeted transgene insertions and targeted deletions in C. elegans.
pXZ05	Minimal Mos1[Pmyo-3::GFP-lin-2a::let858 3’UTR]	Mos1 vector for insertion of Pmyo-3::gfp-lin-2a. This plasmid was used for creating the krSi30 allele. Contains a neomycin resistance gene.
pXZ06	Minimal Mos1[Pmyo-3::frm-3a-GFP::let858 3’UTR]	Mos1 vector for insertion of Pmyo-3::frm-3a-gfp. This plasmid was used for creating krSi31 allele. Contains a neomycin resistance gene.
pXZ13	Minimal Mos1[Pmyo-3::frm-3a (FERM+FA, 1-413aa)-GFP::let858 3’UTR]	Mos1 vector for insertion of Pmyo-3::frm-3a (FERM+FA)-gfp into genome and expression in the body wall muscle. This plasmid was used for creating the krSi32 allele. Neomycin resistant
pXZ14	Minimal Mos1[Pmyo-3::frm-3a (C-ter, 413-1090aa)-GFP::let858 3’UTR]	Mos1 vector for insertion of Pmyo-3::frm-3a (C-ter)- gfp. This plasmid was used for creating krSi33 allele. Contains a neomycin resistance gene.
pXZ15	Minimal Mos1[Phim-4::cor-1-tagBFP::let858 3’UTR]	Mos1 vector for insertion of Phim-4::cor-1-tagBFP. This plasmid was used for creating krSi34 allele. Contains a neomycin resistance gene.
pXZ16	Minimal Mos1[Pmyo-3::RFP-lin-2a::let858 3’UTR]	Mos1 vector for insertion of Pmyo-3::RFP-lin-2a. This plasmid was used for creating krSi30 allele. Contains a neomycin resistance gene.
pXZ17	Minimal Mos1[Pmyo-3::frm-3a (FERM, 1-318aa)-GFP::let858 3’UTR]	Mos1 vector for insertion of FRM-3(1-318aa)-GFP. This plasmid was used for creating krSi39 allele. Contains a neomycin resistance gene.
pXZ26	Minimal Mos1[Pmyo-3::GFP-lin-2b::let858 3’UTR]	Mos1 vector for insertion of Pmyo-3::GFP-lin-2b. This plasmid was used for creating krSi59 and krSi60 allele. Contains a neomycin resistance gene.
pXZ30	Minimal Mos1[Pmyo-3::zif-1:SL2-BFP::let858 3’UTR]	Mos1 vector for insertion of Pmyo-3::zif-1:SL2-BFP. This plasmid was used for creating krSi54 allele. Contains a neomycin resistance gene.
pXZ41	Minimal Mos1[Pmyo-3::frm-3b-GFP::let858 3’UTR]	Mos1 vector for insertion of Pmyo-3::frm-3b-GFP. This plasmid was used for creating krSi61 allele. Contains a neomycin resistance gene.
pXZ45	Minimal Mos1[Pmyo-3::frm-3b-C-ter(413-1068aa)-GFP::let858 3’UTR]	Mos1 vector for insertion of Pmyo-3::frm-3b-C-ter. This plasmid was used for creating krSi65 allele. Contains a neomycin resistance gene.
pXZ47	pGEX-3X-lin-2b	To express GST tagged LIN-2B in bacteria under the control of Lac operon.
pXZ48	pcDNA3.1(+)-HA-lin2b	To express HA tagged LIN-2B in vitro using TnTâ quick synthesis kit.
pXZ49	pcDNA3.1(+)-HA-unc-49b_loop	To express HA tagged TM3-4 loop region of UNC-49B in vitro using TnTâ quick synthesis kit.
pXZ54	pGEX-3X-unc-49b_loop	To express GST tagged TM3-4 loop region of UNC-49B in bacteria under the control of Lac operon.
pXZ63	pGEX-3X-unc-40_icd	To express GST tagged intracellular domain of UNC-40 in bacteria under the control of Lac operon.
pXZ64	pcDNA3.1(+)-HA-FERM-FA	To express HA tagged FERM-FA domain of FRM-3 in vitro using TnTâ quick synthesis kit.
pXZ70	pGEX-3X-FERM-FA	To express GST f tagged FERM-FA domain of FRM-3 in bacteria under the control of Lac operon.
pXZ71	pGEX-3X-unc-40_icdΔP3	To express GST tagged intracellular domain with P3 region deletion of UNC-40 in bacteria under the control of Lac operon.
pXZ82	pcDNA3.1(+)-HA-lin-2b_ΔPDZ	To express HA tagged LIN-2B with PDZ domain deletion in vitro using TnTâ quick synthesis kit.
pXZ83	pcDNA3.1(+)-HA-lin-2b_ΔSH3	To express HA tagged LIN-2B with SH3 domain deletion in vitro using TnTâ quick synthesis kit.
pXZ84	pcDNA3.1(+)-HA-lin-2b_ΔGuK	To express HA tagged LIN-2B with GuK domain deletion in vitro using TnTâ quick synthesis kit.
