# Supplementary material for: The netrin receptor UNC-40/DCC assembles a postsynaptic scaffold and sets the synaptic content of GABAA receptors
Source: Nat Commun. 2020 May 29;11:2674. doi: 10.1038/s41467-020-16473-5 (PMC7260190; doi:10.1038/s41467-020-16473-5)
Supplement: Supplementary file 7 — Source Data [file 41467_2020_16473_MOESM7_ESM.zip]

Archive with 3 entries (3 files):
- 226717_2_data_set_4549801_q8pysd.xlsx
- 226717_2_data_set_4549813_q8pz2t.xlsx
- 41467_2020_16473_MOESM8_ESM.xlsx
