# Supplementary material for: The netrin receptor UNC-40/DCC assembles a postsynaptic scaffold and sets the synaptic content of GABAA receptors
Source: Nat Commun. 2020 May 29;11:2674. doi: 10.1038/s41467-020-16473-5 (PMC7260190; doi:10.1038/s41467-020-16473-5)
Supplement: Supplementary file 7 — Source Data [file 41467_2020_16473_MOESM7_ESM.zip › 226717_2_data_set_4549801_q8pysd.xlsx]

## Sheet: Fig S1B
WT	frm-3(0)	lin-2(0)		Tukey's multiple comparisons test	Mean Diff.	95% CI of diff.	Significant?	Summary	Adjusted P Value
184.82	91.498	42.565
61.4304	98.2594	147.407		WT vs. frm-3(0)	5.848	-24.14 to 35.84	No	ns	0.8836
67.4603	55.6166	62.2933		WT vs. lin-2(0)	5.998	-23.29 to 35.29	No	ns	0.8725
92.2874	71.2455	103.83		frm-3(0) vs. lin-2(0)	0.1498	-32.06 to 32.36	No	ns	> 0.9999
132.914	62.5709	117.839
77.4267	171.344	128.668
64.4403	125.559	87.032
61.1249	133.113	94.005
125.264	65.9842	96.8
83.2883	54.9196	55.603
124.687	91.0868	132.028
88.9557	108.623	75.2002
102.958		78.7535
83.3887
101.229
139.943
102.19
106.193

## Sheet: Fig S1C
Wild type	lin-2(0)	frm-3(0)			Dunn's multiple comparisons test	Mean rank diff.	Significant?	Summary	Adjusted P Value
0.266667	0.266667	0.266667
0.3		0.433333			Wild type vs. lin-2(0)	6.683	No	ns	0.5137
0.266667	0.3	0.333333			Wild type vs. frm-3(0)	-3.868	No	ns	> 0.9999
0.233333	0.233333	0.366667			lin-2(0) vs. frm-3(0)	-10.55	No	ns	0.0704
0.366667	0.266667	0.4
0.233333	0.266667	0.266667
	0.2	0.233333
0.266667	0.233333	0.3
0.333333	0.266667	0.266667
0.266667	0.266667	0.233333
0.366667	0.3	0.4
0.366667	0.366667	0.366667
0.333333	0.266667	0.266667
0.333333	0.3	0.3
0.333333	0.3	0.4
	0.3	0.333333
		0.366667

## Sheet: Fig S1D
Wild type	frm-3(0)		Table Analyzed	Fig S1D
107.284	31.199
101.242	34.1099		Column B	frm-3(0)
84.7228	31.899		vs.	vs.
91.6495	31.5858		Column A	Wild type
61.8521	41.4414
128.33	40.5866		Unpaired t test with Welch's correction
86.9675	23.9917		P value	< 0.0001
121.339	53.9501		P value summary	****
76.2349	47.575		Significantly different? (P < 0.05)	Yes
121.608	41.2581		One- or two-tailed P value?	Two-tailed
139.915	27.2883		Welch-corrected t, df	t=8.307 df=18.22
123.764	22.0638
89.587	40.2081
65.504	29.2087
	44.7076
	32.3997
	32.14

## Sheet: Fig S1F
Wild type	frm-3(0)			Table Analyzed	Fig S1F
4	4
5	5			Column B	frm-3(0)
3	5			vs.	vs.
4	4			Column A	Wild type
4	5
4	5			Unpaired t test with Welch's correction
4	6			P value	0.0504
4	3			P value summary	ns
4	4			Significantly different? (P < 0.05)	No
4	5			One- or two-tailed P value?	Two-tailed
5	4			Welch-corrected t, df	t=2.086 df=27.56
3	5
5	4
4	5
3	4

## Sheet: Fig S1H
WT	frm-3(0)		Table Analyzed	Fig S1H
1	0.865165
1	0.737332		Column A	WT
1	0.899361		vs.	vs.
			Column B	frm-3(0)
			Unpaired t test with Welch's correction
			P value	0.078
			P value summary	ns
			Significantly different? (P < 0.05)	No
			One- or two-tailed P value?	Two-tailed
			Welch-corrected t, df	t=3.368 df=2.000

## Sheet: Fig S2C
L-AChR/FRM-3B	L-AChR/LIN-2A			Table Analyzed	Fig S2C
0.153795	0.358074
0.445064	0.294784			Column B	L-AChR/LIN-2A
0.263245	0.498977			vs.	vs.
0.373054	0.248006			Column A	L-AChR/FRM-3B
0.31538	0.381474
0.442418	0.28616			Mann Whitney test
0.433846	0.443939			P value	0.418
0.328682	0.252563			Exact or approximate P value?	Exact
0.208258	0.50488			P value summary	ns
0.2997	0.368302			Significantly different? (P < 0.05)	No
0.339904	0.233747			One- or two-tailed P value?	Two-tailed
0.3147	0.43438			Sum of ranks in column A,B	219.0 , 277.0
0.261273	0.297285			Mann-Whitney U	99
0.211891	0.428313
0.389169	0.286481
	0.408335

## Sheet: Fig S3B
Wild type	unc-40(e1430)	unc-40(e271)	unc-40(n324)		Tukey's multiple comparisons test	Mean Diff.	95% CI of diff.	Significant?	Summary	Adjusted P Value
78.5001	44.4446	45.6805	62.2984
103.69	76.7844	21.3408	66.6148		Wild type vs. unc-40(e1430)	44.53	29.30 to 59.75	Yes	****	< 0.0001
76.2305	55.1565	60.206	67.1915		Wild type vs. unc-40(e271)	55.21	41.17 to 69.24	Yes	****	< 0.0001
98.2895	32.7252	39.4422	77.2899		Wild type vs. unc-40(n324)	29.91	14.12 to 45.71	Yes	****	< 0.0001
73.1007	33.167	44.5647	78.5706		unc-40(e1430) vs. unc-40(e271)	10.68	-4.543 to 25.90	No	ns	0.2614
65.5642	39.5883	49.2921	51.0781		unc-40(e1430) vs. unc-40(n324)	-14.62	-31.47 to 2.245	No	ns	0.1124
102.12	31.0639	58.5175	74.0455		unc-40(e271) vs. unc-40(n324)	-25.29	-41.09 to -9.499	Yes	***	0.0004
135.136	59.936	40.9564	106.084
113.024	92.6506	58.8128	82.0628
107.178	64.0425	47.2702	71.0195
139.595	62.027	28.769	53.8209
135.46	39.5066	48.7878	54.5603
117.015	62.5947	73.7898	70.4354
109.788	60.0966	44.0861
82.4935	38.7376	46.9737	79.7804
95.0022	70.3423	49.5757	56.4772
118.145	80.1864	47.0395
117.632		47.1845
118.763
		31.5835
57.0998		33.3757
74.5295		23.4227
115.901		49.2121
65.7419		40.3883

## Sheet: Fig S4B
Wild type	unc-49(0)			Table Analyzed	Fig S4B
139.627	152.652
68.8183	104.058			Column C	unc-49(0)
201.032	114.847			vs.	vs.
82.7724	112.871			Column A	Wild type
74.6181	100.734
111.41	194.75			Unpaired t test with Welch's correction
68.0076	127.679			P value	0.8491
67.1368	113.016			P value summary	ns
86.5782	157.877			Significantly different? (P < 0.05)	No
	118.97			One- or two-tailed P value?	Two-tailed
114.738				Welch-corrected t, df	t=0.1915 df=41.29
67.4921	55.9573
107.695	81.8045
84.0741	80.8491
109.816	64.3418
109.614	54.7984
97.6171	57.1943
89.091	65.9812
117.221	54.0178
86.582	82.3575
	67.8618
	113.301
	40.355
	86.1785
	151.168
	95.8879
	79.0223
	100.719
	103.067
	157.548
	120.145
	125.406
	117.229
	80.4135

## Sheet: Fig S4C
Wild type	unc-49(0)		Table Analyzed	Fig S4C
0.1653	0.1373
0.2521	0.1874		Column C	unc-49(0)
0.2165	0.1371		vs.	vs.
0.2414	0.1618		Column A	Wild type
0.2143	0.1592
0.1977	0.2278		Mann Whitney test
0.2243	0.19774		P value	0.4081
0.1571	0.1551		Exact or approximate P value?	Exact
0.1442	0.1865		P value summary	ns
0.1668	0.1894		Significantly different? (P < 0.05)	No
0.2046	0.249		One- or two-tailed P value?	Two-tailed
	0.2851		Sum of ranks in column A,C	146.0 , 130.0
			Mann-Whitney U	52

## Sheet: Fig S4E
Wild type	unc-49(e407)		Table Analyzed	Fig S4E
119.604	71.1048
126.118	87.2642		Column C	unc-49(e407)
72.2868	72.3765		vs.	vs.
109.066	88.4176		Column A	Wild type
77.4685	80.9759
95.3834	111.141		Unpaired t test
110.681	92.9852		P value	0.0158
104.861	94.4459		P value summary	*
76.2563	75.5825		Significantly different? (P < 0.05)	Yes
108.275	78.275		One- or two-tailed P value?	Two-tailed
	82.8709		t, df	t=2.513 df=43
75.7978	59.1371
84.9599	77.2113
142.568	72.9858
120.054	68.058
111.085	103.673
75.7925
82.9833
115.476
78.6188
72.0242
113.932
89.2963
68.236
79.2812
111.095
119.562
127.537
95.2677
59.5133

[truncated: 3 more sheets: Fig S6, figure S8 new, Fig S8]
