# Supplementary material for: The netrin receptor UNC-40/DCC assembles a postsynaptic scaffold and sets the synaptic content of GABAA receptors
Source: Nat Commun. 2020 May 29;11:2674. doi: 10.1038/s41467-020-16473-5 (PMC7260190; doi:10.1038/s41467-020-16473-5)
Supplement: Supplementary file 7 — Source Data [file 41467_2020_16473_MOESM7_ESM.zip › 226717_2_data_set_4549813_q8pz2t.xlsx]

## Sheet: Fig 1E
	WT	frm-3(0)	lin-2(0)			Tukey's multiple comparisons test	Mean Diff.	95% CI of diff.	Significant?	Summary	Adjusted P Value
	84.0649	30.772	11.4204
	94.0178	14.8809	11.7738			WT vs. frm-3(0)	80.64	70.74 to 90.54	Yes	****	< 0.0001
	106.669	12.6892	18.1264			WT vs. lin-2(0)	81.13	70.63 to 91.63	Yes	****	< 0.0001
	131.938	15.4546	14.433			frm-3(0) vs. lin-2(0)	0.4893	-9.560 to 10.54	No	ns	0.9925
	109.41	23.0261	15.4227
	141.526	20.8832	9.85882
	76.7586	28.4287	22.0109
	146.584	22.5537	18.057
	105.367	23.9923	12.1853
	80.2227	15.5526	10.8602
	72.7406	21.2427	26.0981
	115.64	12.3585	23.8906
	95.6487	19.8261	19.4023
	80.6772	22.2994	29.032
	98.2529	23.6904	24.2752
	108.702	15.3065	19.7642
	78.0977	17.464	27.6786
	78.7168	18.4343	25.3706
	94.9655	19.7471
		26.4335
		10.2487
		11.2628
		18.7159

## Sheet: Fig 1H
WT	e1309	n397	n105 at 20 °C	n105 at 25 °C	lin-2a	lin-2b		Tukey's multiple comparisons test	Mean Diff.	95% CI of diff.	Significant?	Summary	Adjusted P Value
95.1173	63.2879	11.4204	15.284	33.748	73.0463	154.985
66.1245	78.2413	11.7738	11.2338	16.9769	77.2314	81.6715		WT vs. e1309	37.96	21.75 to 54.16	Yes	****	< 0.0001
74.771	66.4172	18.1264	19.7843	38.8102	62.1618	115.628		WT vs. n397	81.13	66.52 to 95.74	Yes	****	< 0.0001
85.3462	79.7462	14.433	22.5113	18.2935	66.3992	126.302		WT vs. n105 at 20 Â°C	79.06	64.90 to 93.23	Yes	****	< 0.0001
106.606	56.2878	15.4227	24.0473	18.6838	61.3638	130.353		WT vs. n105 at 25 Â°C	73.75	60.55 to 86.94	Yes	****	< 0.0001
89.2142	49.1793	9.85882	15.3361	18.9093	77.3867	146.23		WT vs. lin-2a	14.03	0.7094 to 27.36	Yes	*	0.0319
103.88	35.9778		17.5722	18.5271	77.6888	102.579		WT vs. lin-2b	-21.25	-37.91 to -4.594	Yes	**	0.0038
96.2957	52.821	22.0109	14.4309	14.4159	116.235	111.854		e1309 vs. n397	43.17	25.70 to 60.65	Yes	****	< 0.0001
131.201		18.057	18.6796	27.4625	94.1562	160.588		e1309 vs. n105 at 20 Â°C	41.11	24.00 to 58.21	Yes	****	< 0.0001
94.7669	53.4361	12.1853	17.713	15.2957	85.5473	91.9849		e1309 vs. n105 at 25 Â°C	35.79	19.48 to 52.10	Yes	****	< 0.0001
108.598	57.7346	10.8602	16.729	15.8784	64.909	99.0204		e1309 vs. lin-2a	-23.92	-40.34 to -7.506	Yes	***	0.0005
115.312	48.2928		22.4156	32.8524	106.857	133.807		e1309 vs. lin-2b	-59.21	-78.42 to -39.99	Yes	****	< 0.0001
110.203	102.144	26.0981	14.1771	27.6674	63.3697			n397 vs. n105 at 20 Â°C	-2.065	-17.66 to 13.53	No	ns	0.9997
63.8717	63.0016	23.8906	25.7329	23.2588	98.2895			n397 vs. n105 at 25 Â°C	-7.384	-22.10 to 7.336	No	ns	0.7434
		19.4023	20.51	30.3301	97.5333			n397 vs. lin-2a	-67.1	-81.94 to -52.26	Yes	****	< 0.0001
140.165		29.032	28.7762	29.0252	99.2547			n397 vs. lin-2b	-102.4	-120.3 to -84.49	Yes	****	< 0.0001
132.757		24.2752	24.4688	35.1627	85.6284			n105 at 20 Â°C vs. n105 at 25 Â°C	-5.319	-19.60 to 8.960	No	ns	0.9225
113.108		19.7642	19.9577	34.9766	61.3131			n105 at 20 Â°C vs. lin-2a	-65.03	-79.43 to -50.63	Yes	****	< 0.0001
100.182		27.6786	24.834	36.0653	68.5358			n105 at 20 Â°C vs. lin-2b	-100.3	-117.8 to -82.78	Yes	****	< 0.0001
80.5226		25.3706	44.5152	35.8501	87.7795			n105 at 25 Â°C vs. lin-2a	-59.71	-73.16 to -46.26	Yes	****	< 0.0001
85.242				25.638	120.6			n105 at 25 Â°C vs. lin-2b	-95	-111.8 to -78.24	Yes	****	< 0.0001
110.763				29.4617	113.414			lin-2a vs. lin-2b	-35.28	-52.14 to -18.42	Yes	****	< 0.0001
70.1532				25.4396	58.1809
125.854				35.4443	116.657
98.3291				22.1181	115.605
81.8086				22.3146
117.78
102.027

## Sheet: Fig 2D
GABAR/LIN-2A	FRM-3A/LIN-2A	LIN-2A/NLG-1		Dunn's multiple comparisons test	Mean rank diff.	Significant?	Summary	Adjusted P Value
0.315155	0.801477	0.334299
0.301768	0.784096	0.303896		GABAR/LIN-2A vs. FRM-3A/LIN-2A	-28.28	Yes	****	< 0.0001
0.177379	0.756878	0.351808		GABAR/LIN-2A vs. LIN-2A/NLG-1	-12.06	Yes	*	0.0351
0.222758	0.811718	0.393689		FRM-3A/LIN-2A vs. LIN-2A/NLG-1	16.21	Yes	**	0.0042
0.377632	0.845556	0.330842
0.283449	0.747999	0.446045
0.237692	0.933645	0.333849
0.240707	0.845403	0.256527
0.34599	0.827797	0.390678
0.239321	0.783406	0.322006
0.163389	0.915018	0.324589
0.105343	0.692258	0.378465
0.292651	0.812104	0.475515
0.256199	0.813487	0.357093
0.251715
0.211465
0.30224
0.374014
				0

## Sheet: Fig 2G
	WT	nlg-1(0)		Table Analyzed	Fig 2G
	115.541	64.4133
	153.228	54.6372		Column B	nlg-1(0)
	136.26	32.1207		vs.	vs.
	114.81	29.6474		Column A	WT
	74.9038	30.6503
	59.2048	33.3598		Unpaired t test with Welch's correction
	44.3137	23.4195		P value	< 0.0001
	124.936	15.6682		P value summary	****
	67.6641	32.8709		Significantly different? (P < 0.05)	Yes
	85.9343	36.6512		One- or two-tailed P value?	Two-tailed
	123.305	27.3126		Welch-corrected t, df	t=5.147 df=17.51
	100.109	57.4008
		73.0424
		35.6412
		29.2748
		99.959
		83.1797
		18.2813
		43.1961

## Sheet: Fig 2J
	WT	nlg-1(0)		Table Analyzed	Fig 2J
	135.763	96.9969
	116.267	126.284		Column B	nlg-1(0)
	110.115	73.0788		vs.	vs.
	45.6788	148.679		Column A	WT
	104.154	106.599
	61.5074	81.9451		Unpaired t test with Welch's correction
	238.918	79.401		P value	0.8961
	113.421	102.51		P value summary	ns
	115.543	78.3171		Significantly different? (P < 0.05)	No
	69.0915	84.1824		One- or two-tailed P value?	Two-tailed
	64.7357	104.349		Welch-corrected t, df	t=0.1324 df=18.51
	53.0847	94.3305
	60.7039
	111.017

## Sheet: Fig 2K
	WT	nlg-1(0)		Table Analyzed	Fig 2K
	96.2235	92.0654
	93.1645	131.409		Column B	nlg-1(0)
	72.9447	114.178		vs.	vs.
	89.3223	65.2441		Column A	WT
	115.43	45.4673
	78.4867	48.519		Unpaired t test with Welch's correction
	99.4805	35.6513		P value	0.0037
	105.237	56.8506		P value summary	**
	112.901			Significantly different? (P < 0.05)	Yes
	124.752	64.133		One- or two-tailed P value?	Two-tailed
		74.9234		Welch-corrected t, df	t=3.158 df=28.83
	76.0069	71.495
	84.3006	89.9984
	83.9334	36.8897
	84.1552	70.1837
	152.852	100.548
	130.809	55.7903

## Sheet: Fig 2L
	WT	frm-3(0)	lin-2(0)		Tukey's multiple comparisons test	Mean Diff.	95% CI of diff.	Significant?	Summary	Adjusted P Value
	117.246	66.2358	169.592
	57.8064	116.084	134.259		WT vs. frm-3(0)	28.26	2.627 to 53.88	Yes	*	0.0275
	80.6894	91.7766	116.534		WT vs. lin-2(0)	-20.66	-42.17 to 0.8414	No	ns	0.0621
	104.549	83.7017	128.518		frm-3(0) vs. lin-2(0)	-48.92	-75.91 to -21.92	Yes	***	0.0002
	128.125	54.9703	92.5701
	94.7035	58.77	113.973
	105.162	63.5876	101.885
	110.961	55.0782	151.565
	115.938	61.7072	81.8233
	92.1167	66.9096	124.001
	92.7037	70.3724	65.6302
			141.162
	56.6457		59.232
	103.661		174.965
	127.186		162.054
	54.4407		64.4287
	89.3811		115.564
	110.558		177.565
	104.066		117.285
	125.174
	159.324
	115.588
	120.029
	122.669
	101.331
	60.1574
	49.7883

## Sheet: Fig 3C
	Wild type	unc-40(0)			Table Analyzed	Fig 3C
	91.1859	40.0138
	94.8924				Column B	unc-40(0)
	82.944	58.1013			vs.	vs.
	128.702	83.2452			Column A	Wild type
	88.2535	68.5362
	93.0256	45.0298			Unpaired t test
	102.568	44.1915			P value	< 0.0001
	104.312	48.9519			P value summary	****
	119.881	69.8499			Significantly different? (P < 0.05)	Yes
	102.259	49.463			One- or two-tailed P value?	Two-tailed
	91.9761	31.2378			t, df	t=7.811 df=24
		51.2698
		23.3434
		42.5839
		70.1839
		64.3552

## Sheet: Fig 3D
	Wild type	unc-40(0)		Table Analyzed	Fig 3D
	109.942	37.3209
	144.107	34.7658		Column B	unc-40(0)
	84.8501	55.6748		vs.	vs.
	110.131	21.6441		Column A	Wild type
	112.909	36.9366
	83.2682	40.3274		Unpaired t test with Welch's correction
	121.64			P value	< 0.0001
	85.7317	18.6816		P value summary	****
	119.092	22.1465		Significantly different? (P < 0.05)	Yes
	125.593	18.6816		One- or two-tailed P value?	Two-tailed
	64.2464	62.8124		Welch-corrected t, df	t=7.837 df=20.59
	62.9412	11.1623
	75.5486

## Sheet: Fig 3E
	Wild type	unc-40(0)			Table Analyzed	Fig 3E
	0.341385	0.349153
	0.32705	0.295672			Column B	unc-40(0)
	0.32123	0.36673			vs.	vs.
	0.408728	0.40701			Column A	Wild type
	0.340003	0.424409
	0.30786	0.472486			Mann Whitney test
	0.37523	0.38915			P value	0.0114
	0.259968	0.52965			Exact or approximate P value?	Exact
	0.370914	0.404746			P value summary	*
	0.255483	0.332928			Significantly different? (P < 0.05)	Yes
	0.309571	0.398952			One- or two-tailed P value?	Two-tailed
	0.27524	0.315949			Sum of ranks in column A,B	110.0 , 215.0
		0.399264			Mann-Whitney U	32

[truncated: 5 more sheets: Fig 3F, Fig 3I, Fig 3J, Fig 3K, Fig 3N]
