# Supplementary material for: The netrin receptor UNC-40/DCC assembles a postsynaptic scaffold and sets the synaptic content of GABAA receptors
Source: Nat Commun. 2020 May 29;11:2674. doi: 10.1038/s41467-020-16473-5 (PMC7260190; doi:10.1038/s41467-020-16473-5)
Supplement: Supplementary file 7 — Source Data [file 41467_2020_16473_MOESM7_ESM.zip › 41467_2020_16473_MOESM8_ESM.xlsx]

## Sheet: Fig 4A
	Wild type	frm-3(0)	FRM-3A	FRM-3B	FERM+FA	FERM	GEF+PH			Tukey's multiple comparisons test	Mean Diff.	95% CI of diff.	Significant?	Summary	Adjusted P Value
	120.114	30.772	123.092	73.1949	89.4464	34.3828	19.6125
	108.325	14.8809	114.152	96.2919	127.259	36.7391	16.0558			GEF+PH vs. FERM	-21.16	-40.57 to -1.738	Yes	*	0.0232
	132.68	12.6892	139.031	127.178	151.592	42.3272	31.6787			GEF+PH vs. FERM+FA	-82.95	-102.8 to -63.14	Yes	****	< 0.0001
	105.302	15.4546	89.4076	72.5575	121.595	67.0047	25.3468			GEF+PH vs. FRM-3B	-62.9	-82.57 to -43.22	Yes	****	< 0.0001
	138.219	23.0261	98.0886	97.8218	100.272	36.6634	30.4916			GEF+PH vs. FRM-3A	-84.08	-105.1 to -63.06	Yes	****	< 0.0001
	105.696	20.8832	112.687	90.933	113.598	35.4953	24.3532			GEF+PH vs. frm-3(0)	2.735	-16.94 to 22.41	No	ns	0.9996
	89.5904	28.4287	83.3266	114.256	86.3429	33.9912	20.5155			GEF+PH vs. Wild type	-77.91	-97.58 to -58.23	Yes	****	< 0.0001
	164.49	22.5537	130.46	120.562	111.719	32.7788	23.4275			FERM vs. FERM+FA	-61.8	-77.49 to -46.11	Yes	****	< 0.0001
	83.4198	23.9923	115.117	65.0914	85.1815	56.629	14.7213			FERM vs. FRM-3B	-41.74	-57.25 to -26.24	Yes	****	< 0.0001
	87.2411	15.5526	107.865	104.796	102.573	39.0297	12.1316			FERM vs. FRM-3A	-62.92	-80.10 to -45.74	Yes	****	< 0.0001
	110.782	21.2427	82.5491	62.0109	85.5596	38.2254	24.7033			FERM vs. frm-3(0)	23.89	8.384 to 39.40	Yes	***	0.0002
	79.5109	12.3585	137.815	68.5765	115.113	31.3775				FERM vs. Wild type	-56.75	-72.26 to -41.24	Yes	****	< 0.0001
	75.0912	19.8261	113.584	58.3021	101.271	44.0423				FERM+FA vs. FRM-3B	20.05	4.050 to 36.06	Yes	**	0.0048
	77.5919	22.2994	96.7602	58.8375	78.1223	55.9715				FERM+FA vs. FRM-3A	-1.123	-18.76 to 16.51	No	ns	> 0.9999
	72.8535	23.6904	84.4315	87.333	113.665	44.8042				FERM+FA vs. frm-3(0)	85.69	69.68 to 101.7	Yes	****	< 0.0001
	108.97	15.3065	70.3649	65.9232	121.253	60.4654				FERM+FA vs. Wild type	5.047	-10.96 to 21.05	No	ns	0.9646
	106.919	17.464		87.064	83.7489	46.8096				FRM-3B vs. FRM-3A	-21.18	-38.65 to -3.707	Yes	**	0.0072
	84.934	18.4343		101.778	74.3249	53.008				FRM-3B vs. frm-3(0)	65.63	49.81 to 81.46	Yes	****	< 0.0001
	85.5784	19.7471		71.6094	84.7382	22.5672				FRM-3B vs. Wild type	-15.01	-30.83 to 0.8185	No	ns	0.0753
	76.5961	26.4335		97.059	97.7592	25.4744				FRM-3A vs. frm-3(0)	86.81	69.34 to 104.3	Yes	****	< 0.0001
	114.663	10.2487		96.7128	168.926	59.4292				FRM-3A vs. Wild type	6.171	-11.30 to 23.64	No	ns	0.9393
	87.3102	11.2628		54.3238	96.9839	47.9103				frm-3(0) vs. Wild type	-80.64	-96.47 to -64.82	Yes	****	< 0.0001
	84.1228	18.7159		82.6226		51.016
						49.8503
						35.2474

## Sheet: Fig 5D
	WT	P3 deletion	unc-40(0)			Tukey's multiple comparisons test	Mean Diff.	95% CI of diff.	Significant?	Summary	Adjusted P Value
	3	2	1
	5	1	1			WT vs. P3 deletion	1.941	1.314 to 2.568	Yes	****	< 0.0001
	4	3	1			WT vs. unc-40(0)	2.749	2.139 to 3.360	Yes	****	< 0.0001
	4	3	2			P3 deletion vs. unc-40(0)	0.808	0.1976 to 1.419	Yes	**	0.0067
	4	2	3
	3	4	1
	4	2	1
	4	1	1
	5	2	1
	4	4	2
	4	2	3
	4	1	1
	4	2	1
	4	2	2
	5	3	1
	5	2	1
	4	1	1
			1
			1

## Sheet: Fig 5F
	WT	unc-40(0)	P3 deletion		Tukey's multiple comparisons test	Mean Diff.	95% CI of diff.	Significant?	Summary	Adjusted P Value
	0	44.8276	15.3846
	0	26.3158	13.3333		WT vs. unc-40(0)	-37.51	-52.02 to -22.99	Yes	***	0.0005
	0	41.3793	17.2414		WT vs. P3 deletion	-15.32	-29.84 to -0.8027	Yes	*	0.0406
					unc-40(0) vs. P3 deletion	22.19	7.671 to 36.70	Yes	**	0.008

## Sheet: Fig 5I
	WT	P3 deletion	unc-40(0)		Tukey's multiple comparisons test	Mean Diff.	95% CI of diff.	Significant?	Summary	Adjusted P Value
	102.853	47.9691	44.4446
	102.51	46.1526	76.7844		WT vs. P3 deletion	42.78	31.30 to 54.27	Yes	****	< 0.0001
	97.1636	51.2808	55.1565		WT vs. unc-40(0)	44.53	30.30 to 58.75	Yes	****	< 0.0001
	83.9943	28.3032	32.7252		P3 deletion vs. unc-40(0)	1.742	-11.31 to 14.79	No	ns	0.9456
	67.8639	37.8356	33.167
	92.1846	51.0234	39.5883
	126.277	49.5502	31.0639
	91.8458	62.8414	59.936
	86.2815	36.6278	92.6506
	85.1195	48.702	64.0425
	102.659	63.8071	62.027
	112.846	43.9144	39.5066
	67.3319	60.5362	62.5947
	74.8388	93.7957	60.0966
	101.882	78.3575	38.7376
	90.8278	40.0697	70.3423
	108.194	59.6916	80.1864
	108.395	49.9724
	116.839	59.8902
	90.685	31.8138
	92.8481	31.9374
	124.764	54.4766
	122.729	55.6015
	163.321	62.3842
	85.7473	35.3827
		50.5799
		61.6544
		71.6546
		67.3864
		49.1118
		44.552
		72.8021
		53.4943
		72.8426
		83.5469
		123.995
		62.9848
		54.3924
		58.5755
		60.2403
		76.1128

## Sheet: Fig 5J
	WT	P3 deletion	unc-40(0)		Tukey's multiple comparisons test	Mean Diff.	95% CI of diff.	Significant?	Summary	Adjusted P Value
	107.453	64.5182	19.051
	113.291	76.1214	29.9859		WT vs. P3 deletion	45.02	30.94 to 59.10	Yes	****	< 0.0001
	115.624	55.8354	36.202		WT vs. unc-40(0)	62.22	48.62 to 75.82	Yes	****	< 0.0001
	81.0341	63.0423	83.7599		P3 deletion vs. unc-40(0)	17.21	3.605 to 30.81	Yes	*	0.0103
	104.926	47.297	33.3463
	114.406	66.2265	30.7034
	98.7766	50.4016	26.6714
	105.404	46.3055	41.9802
	99.3481	38.9086	50.6828
	96.8852	50.4733	58.6319
	68.3496	32.8888	23.3424
	101.986	72.7229	21.4924
	92.5177	50.0585	24.7663
			38.9817
			47.0626

## Sheet: Fig 6D
	Wild type	delPDZB			Table Analyzed	Fig 6D
	81.0921	69.0337
	154.86	53.1049			Column B	delPDZB
	111.316	64.6531			vs.	vs.
	84.7518	76.5952			Column A	Wild type
	76.8473	78.5849
	122.168	68.3494			Unpaired t test with Welch's correction
	101.049	75.0689			P value	< 0.0001
	85.232	104.128			P value summary	****
	89.8563	60.1409			Significantly different? (P < 0.05)	Yes
	62.4671	52.1112			One- or two-tailed P value?	Two-tailed
	70.6354	39.1999			Welch-corrected t, df	t=5.050 df=43.29
	80.6256	40.2921
	100.709	88.4553
	84.2797	48.9251
	98.134	65.1763
	90.9695	69.7652
	123.944	111.225
	89.5252	55.0878
	102.591	64.6064
	108.934	76.7352
	104.107	49.5174
	60.3389
	157.739
	132.413
	125.414

## Sheet: Fig 6I
	WT	unc-40(0)			Table Analyzed	Fig 6J
	100	42.7
	100	40.9			Column B	unc-40(0)
	100	46.2			vs.	vs.
					Column A	WT
					Unpaired t test with Welch's correction
					P value	0.0008
					P value summary	**
					Significantly different? (P < 0.05)	Yes
					One- or two-tailed P value?	Two-tailed
					Welch-corrected t, df	t=27.23 df=2.000

## Sheet: Fig 6J
	Wild type	lin-2(0)	frm-3(0)
	100	67.769	58.6234
	100	55.0379	59.4488
	100	50.3967	75.2819

## Sheet: Fig 7B
	WT	madd-4(0)	madd-4B(0)	madd-4L(0)		Tukey's multiple comparisons test	Mean Diff.	95% CI of diff.	Significant?	Summary	Adjusted P Value
	110.349	18.8123	67.1377	61.2158
	98.1192	16.8783	90.1042	63.3321		WT vs. madd-4(0)	79.38	56.46 to 102.3	Yes	****	< 0.0001
	56.9878	15.9522	22.6471	96.0241		WT vs. madd-4B(0)	15.35	-8.591 to 39.29	No	ns	0.3357
	55.8838	19.6987	107.983	95.4075		WT vs. madd-4L(0)	5.021	-18.38 to 28.42	No	ns	0.9415
	81.4909	24.9499	112.43	81.5231		madd-4(0) vs. madd-4B(0)	-64.03	-89.96 to -38.10	Yes	****	< 0.0001
	99.2662	35.9528	66.5648	86.2722		madd-4(0) vs. madd-4L(0)	-74.36	-99.79 to -48.93	Yes	****	< 0.0001
		24.5783	90.0218			madd-4B(0) vs. madd-4L(0)	-10.33	-36.69 to 16.03	No	ns	0.7294
	157.151		87.3544	114.256
	113.17	12.4578	58.5712	92.8455
	76.2699	13.3272	115.792	112.995
	199.637	18.8123	53.4983	123.472
	91.8837	33.3256	111.711	92.6431
	113.794	17.2197	116.621	101.026
	82.3363	19.1131		92.9197
		18.7547		115.768
	127.479	19.4561
	101.906
	77.9661
	72.7998
	110.786
	83.8102
	77.2435
	146.536
	65.1347

## Sheet: Fig 7F
	WT	madd-4B(0)	madd-4L(0)		Dunn's multiple comparisons test	Mean rank diff.	Significant?	Summary
	0.1653	0.05757	0.2264
	0.2521	0.05778	0.1633		WT vs. madd-4B(0)	16.5	Yes	****
	0.2165	0.07795	0.2407		WT vs. madd-4L(0)	3	No	ns
	0.2414	0.03996	0.1187		madd-4B(0) vs. madd-4L(0)	-13.5	Yes	**
	0.1688	0.0789	0.1986
	0.1977	0.06486	0.22384
	0.2243	0.08544	0.12457
	0.1571	0.06085	0.11278
	0.1442	0.05538	0.12704
	0.2143	0.06377	0.20312

[truncated: 2 more sheets: Fig 7G, Fig 7H]
